# Supplementary material for: Enhanced Lithium Storage Performance of α-MoO3/CNTs Composite Cathode
Source: Nanomaterials (Basel). 2023 Aug 7;13(15):2272. doi: 10.3390/nano13152272 (PMC10421027; doi:10.3390/nano13152272)
Supplement: Supplementary file 1 [file nanomaterials-13-02272-s001.zip]

Archive with 1 entries (1 files):
- nanomaterials-2469437-supplementary.pdf
